# Supplementary material for: Enrichment analysis of Alu elements with different spatial chromatin proximity in the human genome
Source: Protein Cell. 2016 Feb 10;7(4):250–66. doi: 10.1007/s13238-015-0240-7 (PMC4818845; doi:10.1007/s13238-015-0240-7)
Supplement: Supplementary file 1 — Supplementary material 1 (XLSX 60 kb) [file 13238_2015_240_MOESM1_ESM.xlsx]

## Sheet: Table S1 TE vs. CI
	Table S1: Density of TE in different frequency bins
	Frequency Bin of HESC	SINE	LINE	LTR	DNA	SINE/Alu	LINE/L1	SINE/non-Alu		Frequency Bin of IMR90	SINE	LINE	LTR	DNA	SINE/Alu	LINE/L1	SINE/non-Alu
	1	0.107417	0.218891	0.0977447	0.0326262	0.076264	0.183311	0.027519		1	0.102275	0.218752	0.0983949	0.0321848	0.069982	0.182634	0.0276337
	2	0.109556	0.219029	0.0969263	0.0330083	0.0772667	0.181199	0.0283474		2	0.113623	0.219389	0.0951209	0.0341956	0.0789303	0.177933	0.0300559
	3	0.113075	0.219239	0.0953133	0.0335363	0.0799687	0.179599	0.029138		3	0.122284	0.220154	0.093106	0.0353389	0.086521	0.175328	0.0314901
	4	0.11587	0.219304	0.0942897	0.0340656	0.0819529	0.177934	0.0298545		4	0.130111	0.219862	0.0910641	0.0364725	0.0938105	0.172355	0.032552
	5	0.119637	0.219181	0.0935131	0.0345421	0.0851527	0.176239	0.0305332		5	0.137274	0.220702	0.0895658	0.0372107	0.100864	0.171544	0.033315
	6	0.124021	0.218955	0.0923915	0.0351847	0.0890125	0.174648	0.03125		6	0.145332	0.221314	0.0883294	0.0379387	0.108987	0.170931	0.0340722
	7	0.127567	0.219671	0.091869	0.0357578	0.0924252	0.174017	0.0316709		7	0.1529	0.221053	0.0865949	0.0386368	0.116651	0.169704	0.0347636
	8	0.130423	0.218707	0.0916393	0.036101	0.094998	0.172501	0.0321058		8	0.161469	0.220783	0.0855161	0.0391403	0.126203	0.168828	0.0350709
	9	0.133885	0.219067	0.0910495	0.0362947	0.0985852	0.172062	0.0323781		9	0.168088	0.221726	0.0849643	0.0390876	0.133804	0.170504	0.0351868
	10	0.136983	0.219247	0.0899222	0.0366558	0.101431	0.171797	0.03282		10	0.176235	0.221811	0.082441	0.0393953	0.142778	0.170032	0.0355374
	11	0.141926	0.219946	0.0895053	0.0371931	0.105924	0.170595	0.0335506		11	0.181486	0.222739	0.0824425	0.0395506	0.148209	0.170104	0.0359558
	12	0.146796	0.219541	0.0884896	0.0375977	0.110544	0.169388	0.0341657		12	0.190011	0.221977	0.0807148	0.0394976	0.157989	0.170339	0.0361106
	13	0.153116	0.220916	0.0871678	0.0381464	0.117252	0.169658	0.0345752		13	0.194451	0.220806	0.0798262	0.0396946	0.16261	0.167793	0.0364487
	14	0.161928	0.221421	0.0874839	0.0385182	0.126566	0.169691	0.0351687		14	0.203266	0.221309	0.0782614	0.0392197	0.172381	0.168942	0.0367947
	15	0.168716	0.221186	0.0865758	0.0389772	0.133895	0.169106	0.0355406		15	0.20842	0.221964	0.0788235	0.0393254	0.17942	0.169394	0.0362752
	16	0.179317	0.223438	0.0854843	0.03889	0.146049	0.171433	0.0357374		16	0.215022	0.221416	0.0761588	0.0389093	0.186937	0.169077	0.0364251
	17	0.186242	0.221573	0.0844788	0.0391258	0.153516	0.170203	0.0361234		17	0.222605	0.219283	0.0764011	0.0382549	0.195086	0.166823	0.036863
	18	0.193403	0.225118	0.0859966	0.0398183	0.161442	0.172689	0.0364107		18	0.230665	0.218728	0.0742648	0.0382797	0.204778	0.167443	0.0367664
	19	0.203416	0.224609	0.0830453	0.0392365	0.172735	0.17443	0.0366979		19	0.233922	0.221604	0.0747277	0.0385159	0.208652	0.171335	0.0367511
	20	0.210035	0.222936	0.0821098	0.0388699	0.181597	0.17333	0.0361276		20	0.243343	0.217973	0.0722202	0.0377294	0.218985	0.165584	0.0371804
	21	0.221658	0.223127	0.0806224	0.0383743	0.193309	0.172458	0.0372217		21	0.248291	0.215558	0.0708965	0.0373949	0.223686	0.163112	0.0378015
	22	0.227897	0.225876	0.0772542	0.0385309	0.203464	0.176255	0.0357028		22	0.24911	0.217813	0.0742928	0.0379492	0.22656	0.166904	0.0367629
	23	0.234965	0.222591	0.0774652	0.0383448	0.212903	0.175264	0.0351069		23	0.263226	0.216322	0.0709909	0.036646	0.24309	0.164085	0.0368361
	24	0.245676	0.222146	0.0731708	0.0372012	0.224685	0.174509	0.0355766		24	0.263592	0.21751	0.0717509	0.0363816	0.246841	0.168066	0.0350298
	25	0.253825	0.221852	0.0742126	0.0378168	0.237218	0.17699	0.0339909		25	0.261625	0.214542	0.0666166	0.0358663	0.242609	0.165667	0.0360693
	26	0.254688	0.214828	0.0739722	0.0367142	0.236997	0.164249	0.0346656		26	0.271293	0.214447	0.0716034	0.0345214	0.257011	0.167605	0.0344422
	27	0.257855	0.223346	0.075747	0.0372405	0.241583	0.175995	0.0342045		27	0.280061	0.221253	0.0667126	0.0354716	0.267399	0.17091	0.034422
	28	0.263857	0.218954	0.0711327	0.0380209	0.245739	0.170947	0.0358		28	0.287054	0.210702	0.0719665	0.0350486	0.274104	0.162513	0.0352664
	29	0.25272	0.209672	0.0727632	0.0378269	0.236584	0.164943	0.0336259		29	0.281117	0.214803	0.0694241	0.036132	0.264215	0.165846	0.0368344
	30	0.267378	0.217333	0.0641427	0.0350426	0.251032	0.173805	0.035181		30	0.287841	0.20765	0.0666582	0.0356131	0.275968	0.154437	0.0347576
	31	0.271169	0.211093	0.0661588	0.0340319	0.258941	0.172819	0.0333121		31	0.28776	0.204663	0.071054	0.0319519	0.277119	0.162859	0.0340785
	32	0.289348	0.204235	0.0667692	0.0345668	0.28164	0.162101	0.0326382		32	0.289681	0.200081	0.0663304	0.0348435	0.279469	0.151467	0.0340344
	33	0.255499	0.223466	0.075356	0.034221	0.24007	0.178903	0.033514		33	0.301524	0.204267	0.0638343	0.0316548	0.289525	0.155463	0.0361707
	34	0.271539	0.209715	0.0649257	0.0359084	0.264001	0.170617	0.0307952		34	0.298029	0.206058	0.0696704	0.033459	0.288542	0.163835	0.0344595
	35	0.271813	0.20424	0.0876581	0.0295216	0.27327	0.169878	0.025925		35	0.299039	0.216891	0.0621861	0.0339158	0.29009	0.170039	0.0342664
	36	0.288894	0.214514	0.0749005	0.0370108	0.277651	0.177886	0.0345177		36	0.311343	0.207101	0.067051	0.0327565	0.301515	0.162678	0.0359542
	37	0.263071	0.223055	0.0651828	0.0327365	0.265834	0.1991	0.0243549		37	0.311771	0.191648	0.0667194	0.0345736	0.301691	0.14216	0.0361331
	38	0.289522	0.210038	0.0589329	0.0324847	0.283151	0.171145	0.0319273		38	0.289711	0.19119	0.0573653	0.0289174	0.2866	0.14492	0.0301712
	39	0.267691	0.179406	0.0645834	0.0333839	0.266896	0.138156	0.0267457		39	0.30954	0.205501	0.0504903	0.0277951	0.307142	0.158035	0.0317317
	40	0.313122	0.249714	0.0997421	0.0429278	0.3124	0.200516	0.0311721		40	0.297836	0.186781	0.051139	0.028279	0.292031	0.144319	0.0324365
	41	0.284172	0.166877	0.0632264	0.039884	0.291588	0.148841	0.0238959		41	0.339814	0.190717	0.0624294	0.0255349	0.351985	0.158751	0.0267766
	42	0.27194	0.190717	0.0877498	0.0303466	0.264134	0.166267	0.0309802		42	0.321743	0.16515	0.0549795	0.0295781	0.313148	0.112736	0.0363053
	43	0.30684	0.196544	0.0613668	0.0356155	0.303989	0.167698	0.0317131		43	0.295322	0.188362	0.0823906	0.0281604	0.294072	0.148541	0.0297094
	44	0.284725	0.229246	0.0532522	0.024253	0.298753	0.197148	0.0203507		44	0.291563	0.185419	0.0653306	0.0294865	0.294396	0.160219	0.0271172
	45	0.291982	0.219192	0.0348675	0.0316805	0.298196	0.186051	0.0253172		45	0.290091	0.205987	0.0508655	0.0356234	0.296781	0.175899	0.024873
	46	0.390461	0.250316	0.0674105	0.0340148	0.414456	0.247507	0.0253172		46	0.249135	0.189392	0.0679916	0.0263448	0.248633	0.159953	0.024762
	47	0.152038	0.202372	0.0595072	0.0250776	0.110957	0.187229	0.0373095		47	0.36453	0.204076	0.0487134	0.0302741	0.363377	0.143189	0.0364598
	48	0.347383	0.188951	0.055788	0.0235658	0.320361	0.151535	0.0488577		48	0.358671	0.192041	0.0732217	0.0315693	0.357618	0.150973	0.035829
	49	0.397668	0.234612	0.0644218	0.0472587	0.382754	0.16741	0.047208		49	0.315409	0.207669	0.088331	0.0264115	0.329607	0.198679	0.023274
	50	0.270904	0.198285	0.083682	0.0190559	0.287649	0.179917	0.0175126		50	0.246301	0.203961	0.0609019	0.0258779	0.250632	0.184536	0.0218527

## Sheet: Tables S2 r_p
	Table S2: Pearson correlation value and p value of correlation analysis of Tes and CI frequncies
			intra domain		inter domain
			R	p-value	R	p-value
	hESC	SINE	0.891185	<2.2E-16	-0.0911566	0.5515
		LINE	-0.283018	0.04642	0.00865147	0.955
		LTR	-0.761016	1.415e-10	-0.248008	0.1005
		DNA	-0.327122	0.02041	-0.0158246	0.9178
	IMR90	SINE	0.908683	< 2.2e-16	0.109719	0.4837
		LINE	-0.78123	2.177e-11	-0.0674173	0.6675
		LTR	-0.775699	3.703e-11	0.227063	0.1431
		DNA	-0.774461	4.163e-11	-0.377252	0.01264

## Sheet: TableS3 H3K4me1+H3K27ac_H3K4me3
	Table S3: Histone markers associated with Alu in intra domain or inter domain
			Alu-associated		nonAlu-associated
			intra domain	inter domain	intra domain	inter domain
	H3K4me1+H3K27ac	hESC	13766	1274	15299	1090
		IMR90	26324	2049	13177	947
	H3K4me3	hESC	1807	236	1117	140
		IMR90	1668	191	1114	133

## Sheet: Table S4 CI_enhancer_promoter
	Table S4. Number of regulatory elements in different CI regions
	hESC	Enhancer	Promoter		IMR90	Enhancer	Promoter
	1	1.96378	0.133929		1	2.15098	0.096879
	2	1.99739	0.134723		2	2.26409	0.106342
	3	2.0278	0.135515		3	2.37657	0.115184
	4	2.06713	0.143733		4	2.44603	0.128037
	5	2.1179	0.153476		5	2.54859	0.138718
	6	2.15747	0.161188		6	2.61488	0.149218
	7	2.21218	0.173728		7	2.6778	0.155744
	8	2.26911	0.17388		8	2.79154	0.17228
	9	2.3037	0.184217		9	2.81696	0.184654
	10	2.32557	0.189085		10	2.92524	0.191281
	11	2.38092	0.199779		11	3.00037	0.202166
	12	2.35368	0.202122		12	3.07339	0.228669
	13	2.43937	0.223192		13	3.09795	0.236814
	14	2.52479	0.231618		14	3.17994	0.244845
	15	2.4554	0.243469		15	3.16459	0.256172
	16	2.56923	0.28057		16	3.26913	0.284887
	17	2.69568	0.289036		17	3.29916	0.276426
	18	2.64883	0.303507		18	3.38056	0.322685
	19	2.74644	0.314896		19	3.41339	0.328722
	20	2.81316	0.326102		20	3.47523	0.348728
	21	2.86075	0.366406		21	3.37225	0.384095
	22	2.99248	0.403509		22	3.46749	0.352941
	23	2.95858	0.356509		23	3.43442	0.409146
	24	3.0511	0.45073		24	3.51926	0.35806
	25	2.98705	0.471503		25	3.49101	0.395683
	26	3.15947	0.524917		26	3.38395	0.453362
	27	2.76285	0.529644		27	3.64723	0.545189
	28	3.18902	0.493902		28	3.65686	0.444444
	29	2.78676	0.514706		29	3.7603	0.453184
	30	3.34615	0.453846		30	3.42857	0.576355
	31	2.93478	0.608696		31	3.41317	0.54491
	32	3.17143	0.428571		32	3.78621	0.510345
	33	3.49206	0.52381		33	4	0.661157
	34	3.09434	0.471698		34	3.67308	0.384615
	35	3.43478	0.652174		35	3.98734	0.556962
	36	2.81579	0.157895		36	3.32857	0.5
	37	3.18519	0.148148		37	3.24074	0.574074
	38	2	0.944444		38	3.73913	0.73913
	39	3.05263	0.473684		39	3.93548	0.419355
	40	1.53846	0.538462		40	4.26923	0.807692
	41	3	0.666667		41	3.81818	0.181818
	42	3.11111	1		42	2.8	0.65
	43	2.5	0.4		43	3.91667	0.166667
	44	2.5	0.125		44	3.78571	0.642857
	45	2.66667	0.666667		45	4.2	0
	46	2	0.666667		46	4.36364	0.454545
	47				47	3	0.526316
	48	2.6	0.2		48	4.72727	0.454545
	49	4.4	1.2		49	3.42857	0.285714
	50	3	2		50	3.5	0.5

## Sheet: Table S5 Alu_enhancer_promoter
		Table S5. Number of regulatory elements in different Alu regions
	hESC	Alu coverage	EN	PR	IMR90	Alu coverage	EN	PR
		<0.1	1.98619	1.22844		<0.1	2.47396	1.20457
		0.1-0.2	2.44086	1.36799		0.1-0.2	2.71918	1.38774
		0.2-0.3	2.83747	1.47463		0.2-0.3	3.07107	1.64295
		0.3-0.4	3.12904	1.58257		0.3-0.4	3.2291	1.856
		>0.4	3.65534	2.06395		>0.4	3.55413	1.99421

## Sheet: Table S6 evaluation
	Table S6. Evaluation using 2 independent research
		Alu-associated	nonAlu-associated	Background
	Vista	0.159216	0.0711949	0.097802
	k562	0.182837	0.0991037	0.097802
	hela	0.247184	0.150642	0.097802

## Sheet: Table S7 gc content
	Table S7. GC contents in different frequency bins
	hESC	Overall	SINE/Alu	nonSINE	SINE/nonAlu			IMR90	Overall	SINE/Alu	nonSINE	SINE/nonAlu
	1	0.390945	0.0414845	0.340475	0.00898575			1	0.386519	0.0385076	0.339066	0.0089446
	2	0.392218	0.0417962	0.341087	0.00933453			2	0.395323	0.0425512	0.342761	0.010011
	3	0.394181	0.0429823	0.341545	0.00965408			3	0.400928	0.0462609	0.344039	0.0106273
	4	0.395937	0.043862	0.342112	0.00996284			4	0.406396	0.0499911	0.345278	0.0111269
	5	0.398628	0.0454314	0.34296	0.0102365			5	0.411614	0.053852	0.346251	0.0115103
	6	0.401039	0.0475542	0.342956	0.0105285			6	0.416187	0.0578422	0.346459	0.0118864
	7	0.403467	0.0493484	0.343379	0.01074			7	0.420751	0.0620111	0.346489	0.0122511
	8	0.405111	0.0503004	0.343884	0.0109267			8	0.425179	0.0666735	0.346064	0.012442
	9	0.407326	0.0524638	0.343774	0.0110881			9	0.428631	0.0708542	0.345319	0.0124574
	10	0.40956	0.0541387	0.344189	0.011233			10	0.432275	0.0752867	0.344297	0.0126911
	11	0.41299	0.0565789	0.344784	0.0116271			11	0.435075	0.0785308	0.343672	0.0128723
	12	0.416019	0.0587932	0.345341	0.0118849			12	0.438904	0.083231	0.342667	0.0130063
	13	0.419023	0.061591	0.345312	0.0121205			13	0.44136	0.0849223	0.343162	0.0132764
	14	0.424629	0.0673127	0.344897	0.0124186			14	0.444848	0.0907918	0.340694	0.0133621
	15	0.428675	0.0708618	0.34516	0.0126535			15	0.447508	0.0942829	0.340039	0.0131867
	16	0.433657	0.0770543	0.343781	0.0128221			16	0.450434	0.0981028	0.339174	0.0131571
	17	0.437277	0.0801399	0.344128	0.0130093			17	0.454358	0.101781	0.339092	0.0134841
	18	0.43982	0.0850493	0.341696	0.0130753			18	0.455093	0.106018	0.33572	0.0133558
	19	0.442202	0.0908488	0.338238	0.0131151			19	0.458492	0.108578	0.336465	0.0134492
	20	0.445925	0.0954038	0.337505	0.013016			20	0.46184	0.113454	0.334682	0.0137036
	21	0.450154	0.100627	0.335995	0.0135327			21	0.465514	0.116027	0.335548	0.0139392
	22	0.450332	0.10544	0.331986	0.0129054			22	0.464668	0.117027	0.334149	0.0134922
	23	0.453641	0.109677	0.331228	0.0127365			23	0.46539	0.12525	0.326757	0.0133835
	24	0.457026	0.115321	0.328726	0.0129794			24	0.465899	0.126247	0.327086	0.012567
	25	0.456968	0.120877	0.323685	0.0124053			25	0.4692	0.124598	0.331646	0.012955
	26	0.461564	0.121966	0.327112	0.0124867			26	0.468478	0.131426	0.3249	0.0121521
	27	0.458243	0.124495	0.321371	0.0123762			27	0.469487	0.136136	0.320946	0.0124047
	28	0.459543	0.126061	0.320869	0.012613			28	0.472027	0.138465	0.32085	0.0127128
	29	0.460973	0.123417	0.325921	0.011635			29	0.475284	0.134523	0.327446	0.013315
	30	0.467886	0.128796	0.326026	0.0130643			30	0.471886	0.137448	0.321655	0.0127828
	31	0.467362	0.137519	0.318377	0.0114665			31	0.474641	0.144119	0.318291	0.012231
	32	0.4635	0.143324	0.308616	0.0115599			32	0.475508	0.141349	0.322062	0.0120969
	33	0.464805	0.12786	0.325184	0.0117601			33	0.482454	0.149967	0.319958	0.0125298
	34	0.462592	0.135038	0.317133	0.0104203			34	0.47552	0.145746	0.317185	0.0125886
	35	0.460177	0.1404	0.310741	0.00903557			35	0.476356	0.149371	0.314721	0.0122639
	36	0.457079	0.144659	0.300903	0.0115172			36	0.481134	0.153563	0.314793	0.0127776
	37	0.461281	0.13022	0.322794	0.0082675			37	0.482568	0.154922	0.315286	0.0123602
	38	0.471103	0.144572	0.315793	0.010738			38	0.483527	0.145944	0.327456	0.0101263
	39	0.473365	0.136995	0.327135	0.0092349			39	0.480826	0.1564	0.314336	0.0100887
	40	0.450364	0.147097	0.293715	0.00955147			40	0.484096	0.146228	0.326402	0.0114664
	41	0.468575	0.139816	0.321396	0.00736357			41	0.489071	0.169341	0.309723	0.0100069
	42	0.462219	0.157122	0.298231	0.00686624			42	0.473413	0.163326	0.299534	0.0105535
	43	0.462225	0.1544	0.300048	0.00777732			43	0.482222	0.14274	0.328776	0.010706
	44	0.480727	0.148796	0.325166	0.0067646			44	0.489026	0.144748	0.334483	0.00979516
	45	0.461187	0.140531	0.31316	0.00749669			45	0.4755	0.152687	0.311881	0.0109321
	46	0.48475	0.194883	0.279824	0.0100435			46	0.473625	0.128285	0.335983	0.0093568
	47	0.450174	0.0782662	0.36188	0.0100276			47	0.477739	0.175293	0.289411	0.0130355
	48	0.4825	0.163421	0.300152	0.0189266			48	0.497868	0.176413	0.308194	0.0132616
	49	0.475429	0.184483	0.275919	0.0150264			49	0.4906	0.159146	0.323117	0.00833729
	50	0.481143	0.140643	0.335848	0.00465167			50	0.462629	0.130245	0.325016	0.00736738

## Sheet: Table S8 CpG ratio
	Table S8. Ratio of CpG density (Alu/nonAlu)
	hESC	Alu/nonAlu		IMR90	Alu/nonAlu
	1	0.295199		1	0.279272
	2	0.294648		2	0.294814
	3	0.300319		3	0.311445
	4	0.303312		4	0.327209
	5	0.310233		5	0.341889
	6	0.320886		6	0.362882
	7	0.3288		7	0.383099
	8	0.333903		8	0.406387
	9	0.343323		9	0.429914
	10	0.35097		10	0.456038
	11	0.359564		11	0.469219
	12	0.372402		12	0.494343
	13	0.392084		13	0.505161
	14	0.418756		14	0.531022
	15	0.43437		15	0.553359
	16	0.472425		16	0.579231
	17	0.495895		17	0.597282
	18	0.518983		18	0.63873
	19	0.554066		19	0.632579
	20	0.577889		20	0.661698
	21	0.612672		21	0.653702
	22	0.655123		22	0.674783
	23	0.677439		23	0.727223
	24	0.713132		24	0.743039
	25	0.781353		25	0.74044
	26	0.745506		26	0.775201
	27	0.770881		27	0.795213
	28	0.799196		28	0.826478
	29	0.72057		29	0.783039
	30	0.817103		30	0.787862
	31	0.832208		31	0.839247
	32	0.960779		32	0.821622
	33	0.697767		33	0.840503
	34	0.89599		34	0.845973
	35	0.923638		35	0.886155
	36	1.01541		36	0.948322
	37	0.863184		37	0.851973
	38	0.948358		38	0.753418
	39	0.935638		39	0.900439
	40	1.09847		40	0.773611
	41	0.91567		41	1.08167
	42	1.02263		42	0.897166
	43	1.04308		43	1.07879
	44	1.19137		44	0.708267
	45	1.05787		45	0.917483
	46	1.73147		46	0.708793
	47	0.349143		47	1.23118
	48	1.2882		48	0.919491
	49	1.57997		49	0.845288
	50	0.8519		50	0.753917

## Sheet: Table S9 CpG site
	Table S9. Fraction of normalized CpG site
	bin	Alu	nonAlu		bin	Alu	nonAlu
	1	0.0511177	0.0122029		1	0.0511246	0.0115913
	2	0.0506498	0.0122372		2	0.050073	0.0124581
	3	0.0504418	0.0124227		3	0.0492743	0.013013
	4	0.0501361	0.0125799		4	0.0487252	0.0136336
	5	0.049812	0.0128797		5	0.0480492	0.014227
	6	0.0494107	0.0130504		6	0.0476083	0.0147602
	7	0.0492438	0.0132941		7	0.0471117	0.0152822
	8	0.0489744	0.0134987		8	0.0470737	0.0158016
	9	0.0486689	0.0137376		9	0.046887	0.0162574
	10	0.048458	0.014006		10	0.0468815	0.0167291
	11	0.0479687	0.0143484		11	0.0468362	0.0170927
	12	0.0475869	0.0145848		12	0.046909	0.0175649
	13	0.0475574	0.0149132		13	0.0466978	0.0178226
	14	0.0467523	0.0154369		14	0.0467923	0.0181219
	15	0.0468269	0.0159807		15	0.0468939	0.0185118
	16	0.0464495	0.0164083		16	0.0470559	0.0187664
	17	0.0465247	0.0167311		17	0.0470311	0.0193808
	18	0.0462555	0.0170555		18	0.0474861	0.0192274
	19	0.0458004	0.017194		19	0.0474977	0.0198534
	20	0.0461045	0.0175186		20	0.047375	0.0202969
	21	0.0462337	0.0178733		21	0.0473746	0.0207641
	22	0.0462837	0.0179321		22	0.0475111	0.020478
	23	0.0466983	0.0182778		23	0.0476263	0.0202973
	24	0.0477339	0.0183928		24	0.0475844	0.0199345
	25	0.0477145	0.0184078		25	0.0482513	0.0205775
	26	0.0479985	0.0189884		26	0.0475766	0.0201554
	27	0.04784	0.0181219		27	0.0479297	0.0200995
	28	0.0469819	0.0182392		28	0.0493251	0.02108
	29	0.0467458	0.0190895		29	0.0485767	0.0218069
	30	0.0491735	0.0193147		30	0.0496472	0.0208395
	31	0.0457932	0.0193065		31	0.0472695	0.0200261
	32	0.0479012	0.0186078		32	0.0485059	0.0203309
	33	0.0464017	0.0189566		33	0.0485002	0.0221551
	34	0.0470284	0.0193684		34	0.0496776	0.0206115
	35	0.045637	0.0183826		35	0.048862	0.0210961
	36	0.0454384	0.0149821		36	0.0493825	0.0205923
	37	0.0526814	0.0194971		37	0.0477297	0.0218154
	38	0.0472517	0.0202448		38	0.0475078	0.0225694
	39	0.050769	0.0207108		39	0.047536	0.0206671
	40	0.0517254	0.0144216		40	0.0503855	0.0220828
	41	0.0531857	0.022235		41	0.0515527	0.0235884
	42	0.0417889	0.0151586		42	0.0485087	0.0193961
	43	0.0410424	0.0183213		43	0.0523681	0.0229576
	44	0.0493915	0.0245284		44	0.054465	0.0260829
	45	0.0470957	0.017675		45	0.0521733	0.0201265
	46	0.050501	0.0187406		46	0.050359	0.0243695
	47	0.0422302	0.0207827		47	0.0523137	0.0189005
	48	0.0471726	0.0226708		48	0.0537076	0.0232662
	49	0.0410188	0.0137768		49	0.0498852	0.0266412
	50	0.0461572	0.0274982		50	0.0530771	0.0219871

## Sheet: Table S10 methylation_AluSub
	Table S10. Methylation denstiy of different Alu subfamily
	hESC	Aluj	Alus	Aluy		IMR90	Aluj	Alus	Aluy
	1	0.970668	0.931142	0.774846		1	0.905075	0.912205	0.774042
	2	0.972247	0.932488	0.77577		2	0.919015	0.916991	0.774757
	3	0.973586	0.933436	0.775683		3	0.929832	0.921733	0.777499
	4	0.974286	0.933831	0.777007		4	0.938108	0.925693	0.779448
	5	0.974477	0.933733	0.777119		5	0.945256	0.928994	0.780228
	6	0.974258	0.933687	0.776894		6	0.951502	0.931799	0.782839
	7	0.975431	0.933963	0.777317		7	0.955655	0.933443	0.78434
	8	0.975468	0.933982	0.7773		8	0.959661	0.935337	0.785874
	9	0.974131	0.934307	0.776906		9	0.963191	0.936975	0.785915
	10	0.975114	0.933738	0.776921		10	0.965036	0.93844	0.788693
	11	0.974761	0.932799	0.77898		11	0.968706	0.939823	0.788988
	12	0.974558	0.932636	0.777357		12	0.969389	0.939835	0.789484
	13	0.974839	0.932495	0.774894		13	0.970983	0.940965	0.79335
	14	0.974942	0.931373	0.779519		14	0.970385	0.940474	0.793209
	15	0.973597	0.931997	0.778326		15	0.972452	0.941276	0.795808
	16	0.974716	0.931597	0.779018		16	0.972478	0.941916	0.793234
	17	0.97125	0.929313	0.782557		17	0.972158	0.940566	0.797188
	18	0.971609	0.929165	0.782714		18	0.972621	0.940415	0.795476
	19	0.973278	0.930076	0.784113		19	0.973294	0.94161	0.802674
	20	0.971117	0.927005	0.784201		20	0.973313	0.941082	0.798696
	21	0.97257	0.929263	0.785027		21	0.972534	0.941796	0.805454
	22	0.970391	0.929443	0.788238		22	0.971042	0.939064	0.799141
	23	0.971573	0.92728	0.79052		23	0.968945	0.938854	0.800964
	24	0.969954	0.925724	0.789584		24	0.971004	0.940591	0.80241
	25	0.966766	0.929786	0.786847		25	0.970432	0.93648	0.796515
	26	0.967979	0.924751	0.781668		26	0.967727	0.937359	0.800463
	27	0.958294	0.921967	0.781656		27	0.968014	0.940122	0.805459
	28	0.972798	0.922507	0.782094		28	0.968188	0.938763	0.80854
	29	0.969498	0.926887	0.804426		29	0.971651	0.939479	0.806081
	30	0.961326	0.92005	0.78595		30	0.966671	0.941824	0.795492
	31	0.96529	0.92413	0.784465		31	0.959772	0.935903	0.795522
	32	0.964539	0.932447	0.803777		32	0.964917	0.934395	0.804325
	33	0.954709	0.915816	0.775671		33	0.96895	0.93501	0.818176
	34	0.936241	0.91061	0.770688		34	0.949135	0.917736	0.808963
	35	0.955183	0.910436	0.787701		35	0.974456	0.938065	0.818955
	36	0.937438	0.901564	0.79473		36	0.964719	0.937847	0.803289
	37	0.927035	0.892851	0.767595		37	0.956737	0.933457	0.823002
	38	0.940613	0.904559	0.782682		38	0.960611	0.924098	0.792619
	39	0.969135	0.914899	0.803844		39	0.919405	0.889258	0.800226
	40	0.951112	0.911922	0.805017		40	0.924418	0.920767	0.799688
	41	0.932852	0.886519	0.762096		41	0.985548	0.942957	0.838364
	42	0.900887	0.83708	0.726989		42	0.909249	0.887175	0.812524
	43	0.906452	0.905885	0.715262		43	0.939758	0.919996	0.793031
	44	0.887128	0.862079	0.799106		44	0.929578	0.902621	0.765029
	45	0.971953	0.93871	0.799597		45	0.976916	0.911985	0.817411
	46	0.969066	0.907427	0.759677		46	0.978198	0.886025	0.741832
	47	0.800909	0.879332	0.801977		47	0.978726	0.944085	0.807446
	48	0.9058	0.922913	0.843486		48	0.951398	0.909923	0.797991
	49	0.957957	0.932944	0.784231		49	0.855778	0.882976	0.800176
	50	0.920089	0.832952	0.733571		50	0.82876	0.915165	0.774418

[truncated: 3 more sheets: Table S11 CI_CpG, Table S12 CI_methylation_gene, Table S13 CI_methylation_promot]
